# Supplementary material for: SfDicer2 RNA Interference Inhibits Molting and Wing Expansion in Sogatella furcifera
Source: Insects. 2022 Jul 27;13(8):677. doi: 10.3390/insects13080677 (PMC9408908; doi:10.3390/insects13080677)
Supplement: Supplementary file 1 [file insects-13-00677-s001.zip › Table S1.xlsx]

## Sheet: TableS1
Table S1. Relative expression levels of SfDicer1 in the various development stagesand tissues of S. furcifera.												the reference genes
Sample	Biological repeat	Target	Cq	The internal reference gene	Cq	△Ct（test）	△Ct（cal）	△△Ct	2-△△Ct	Mean		RPL9	TUB	Mean
Developmental stage
1st-1 d	1	SfDicer2	27.1563	RPL9 and TUB	21.8892	5.26709	6.90455	-1.63747	3.11119	2.8591		20.5233	23.2551	21.8892
1st-1 d	2	SfDicer2	26.8565	RPL9 and TUB	21.7575	5.09898	6.90455	-1.80557	3.49567			20.1015	23.4136	21.7575
1st-1 d	3	SfDicer2	26.8192	RPL9 and TUB	21.8827	4.93646	6.90455	-1.9681	3.91252			20.3124	23.453	21.8827
1st-2 d	1	SfDicer2	28.2931	RPL9 and TUB	22.0242	6.26894	6.90455	-0.635613	1.5536	1.55549		20.453	23.5954	22.0242
1st-2 d	2	SfDicer2	28.482	RPL9 and TUB	22.0184	6.46359	6.90455	-0.440961	1.35751			20.4163	23.6205	22.0184
1st-2 d	3	SfDicer2	28.0125	RPL9 and TUB	21.9197	6.0928	6.90455	-0.811759	1.75535			20.2691	23.5703	21.9197
2nd-1 d	1	SfDicer2	27.9442	RPL9 and TUB	21.8462	6.098	6.90455	-0.806557	1.74903	1.55591		20.7286	22.9639	21.8462
2nd-1 d	2	SfDicer2	28.3893	RPL9 and TUB	22.0411	6.34822	6.90455	-0.55633	1.47052			20.7859	23.2962	22.0411
2nd-1 d	3	SfDicer2	28.4619	RPL9 and TUB	22.0916	6.37032	6.90455	-0.53423	1.44817			20.6712	23.5119	22.0916
2nd-2 d	1	SfDicer2	27.3576	RPL9 and TUB	21.6385	5.71911	6.90455	-1.18544	2.27433	2.5356		19.8929	23.3842	21.6385
2nd-2 d	2	SfDicer2	27.458	RPL9 and TUB	21.904	5.55397	6.90455	-1.35059	2.55016			20.3657	23.4423	21.904
2nd-2 d	3	SfDicer2	27.3082	RPL9 and TUB	21.88	5.42827	6.90455	-1.47629	2.78232			20.0529	23.7071	21.88
3rd-1 d	1	SfDicer2	26.9618	RPL9 and TUB	21.3953	5.56649	6.90455	-1.33807	2.52812	2.62566		20.5103	22.2803	21.3953
3rd-1 d	2	SfDicer2	26.8654	RPL9 and TUB	21.4874	5.37807	6.90455	-1.52649	2.88083			20.5152	22.4595	21.4874
3rd-1 d	3	SfDicer2	26.9946	RPL9 and TUB	21.3934	5.6012	6.90455	-1.30335	2.46802			20.2998	22.4871	21.3934
3rd-2 d	1	SfDicer2	27.024	RPL9 and TUB	21.9471	5.07697	6.90455	-1.82758	3.54941	3.22484		20.2279	23.6662	21.9471
3rd-2 d	2	SfDicer2	27.268	RPL9 and TUB	22.0483	5.21972	6.90455	-1.68484	3.21504			20.2736	23.8229	22.0483
3rd-2 d	3	SfDicer2	27.2467	RPL9 and TUB	21.8832	5.3635	6.90455	-1.54106	2.91008			20.3193	23.4471	21.8832
3rd-3 d	1	SfDicer2	26.54	RPL9 and TUB	21.8392	4.70074	6.90455	-2.20381	4.60695	3.96621		20.2951	23.3834	21.8392
3rd-3 d	2	SfDicer2	26.8524	RPL9 and TUB	21.971	4.88139	6.90455	-2.02316	4.06473			20.3453	23.5967	21.971
3rd-3 d	3	SfDicer2	26.8873	RPL9 and TUB	21.6729	5.21439	6.90455	-1.69017	3.22694			20.2448	23.1011	21.6729
4th-1 d	1	SfDicer2	28.0545	RPL9 and TUB	21.676	6.37853	6.90455	-0.526024	1.43996	1.14248		20.1765	23.1755	21.676
4th-1 d	2	SfDicer2	28.534	RPL9 and TUB	21.4921	7.04189	6.90455	0.137335	0.909197			20.0795	22.9047	21.4921
4th-1 d	3	SfDicer2	28.351	RPL9 and TUB	21.5552	6.79582	6.90455	-0.108731	1.07828			19.8991	23.2113	21.5552
4th-2 d	1	SfDicer2	27.3778	RPL9 and TUB	21.3451	6.03266	6.90455	-0.871896	1.83007	2.06674		19.6876	23.0026	21.3451
4th-2 d	2	SfDicer2	27.0104	RPL9 and TUB	21.2311	5.77925	6.90455	-1.1253	2.18147			19.4921	22.9701	21.2311
4th-2 d	3	SfDicer2	27.0867	RPL9 and TUB	21.3123	5.7745	6.90455	-1.13006	2.18867			19.5103	23.1142	21.3123
4th-3 d	1	SfDicer2	27.5319	RPL9 and TUB	21.2491	6.2828	6.90455	-0.621754	1.53874	1.31007		19.5054	22.9928	21.2491
4th-3 d	2	SfDicer2	27.8742	RPL9 and TUB	21.2484	6.62587	6.90455	-0.278683	1.21309			19.7259	22.7708	21.2484
4th-3 d	3	SfDicer2	27.9165	RPL9 and TUB	21.2487	6.66774	6.90455	-0.236811	1.17839			19.6157	22.8818	21.2487
5th-1 d	1	SfDicer2	27.1056	RPL9 and TUB	22.1141	4.99145	6.90455	-1.91311	3.76619	3.92373		20.2892	23.9391	22.1141
5th-1 d	2	SfDicer2	26.9507	RPL9 and TUB	22.0836	4.86705	6.90455	-2.03751	4.10536			20.1971	23.9701	22.0836
5th-1 d	3	SfDicer2	27.1883	RPL9 and TUB	22.2471	4.94121	6.90455	-1.96334	3.89964			20.2431	24.251	22.2471
5th-2 d	1	SfDicer2	27.9564	RPL9 and TUB	22.6122	5.34424	6.90455	-1.56032	2.94919	2.71141		20.7322	24.4921	22.6122
5th-2 d	2	SfDicer2	27.8394	RPL9 and TUB	22.2325	5.6069	6.90455	-1.29765	2.45829			20.1622	24.3029	22.2325
5th-2 d	3	SfDicer2	27.7895	RPL9 and TUB	22.3322	5.45737	6.90455	-1.44719	2.72676			20.4472	24.2171	22.3322
5th-3 d	1	SfDicer2	27.0255	RPL9 and TUB	21.793	5.23244	6.90455	-1.67211	3.18681	3.31052		19.9188	23.6673	21.793
5th-3 d	2	SfDicer2	26.7834	RPL9 and TUB	21.6454	5.13797	6.90455	-1.76659	3.40248			19.8378	23.453	21.6454
5th-3 d	3	SfDicer2	27.0626	RPL9 and TUB	21.8989	5.16372	6.90455	-1.74083	3.34228			20.3508	23.447	21.8989
female-12 h	1	SfDicer2	28.5438	RPL9 and TUB	21.7556	6.78814	6.90455	-0.116417	1.08404	1.00306		20.328	23.1832	21.7556
female-12 h	2	SfDicer2	28.7462	RPL9 and TUB	21.6877	7.05856	6.90455	0.154004	0.898753			20.1598	23.2156	21.6877
female-12 h	3	SfDicer2	28.4798	RPL9 and TUB	21.6128	6.86697	6.90455	-0.0375873	1.0264			20.1135	23.1121	21.6128
female-24 h	1	SfDicer2	27.8987	RPL9 and TUB	21.6898	6.20889	6.90455	-0.695669	1.61963	1.4846		19.9962	23.3834	21.6898
female-24 h	2	SfDicer2	28.1582	RPL9 and TUB	21.8899	6.2683	6.90455	-0.636251	1.55428			20.183	23.5967	21.8899
female-24 h	3	SfDicer2	28.1439	RPL9 and TUB	21.5954	6.54855	6.90455	-0.356002	1.27987			20.0896	23.1011	21.5954
female-36 h	1	SfDicer2	28.2209	RPL9 and TUB	21.9714	6.24952	6.90455	-0.655039	1.57466	1.24063		20.2183	23.7246	21.9714
female-36 h	2	SfDicer2	28.4824	RPL9 and TUB	21.9241	6.55829	6.90455	-0.346261	1.27126			19.9985	23.8496	21.9241
female-36 h	3	SfDicer2	28.9768	RPL9 and TUB	21.8812	7.0956	6.90455	0.191045	0.875971			20.1359	23.6265	21.8812
female-48 h	1	SfDicer2	28.8775	RPL9 and TUB	22.3641	6.51342	6.90455	-0.391139	1.31143	1.35119		20.9445	23.7836	22.3641
female-48 h	2	SfDicer2	28.861	RPL9 and TUB	22.3748	6.48616	6.90455	-0.418391	1.33644			20.9736	23.776	22.3748
female-48 h	3	SfDicer2	28.7165	RPL9 and TUB	22.3033	6.41325	6.90455	-0.491306	1.40572			21.0209	23.5856	22.3033
female-72 h	1	SfDicer2	28.0456	RPL9 and TUB	21.7955	6.25008	6.90455	-0.654473	1.57404	1.56588		20.651	22.94	21.7955
female-72 h	2	SfDicer2	28.012	RPL9 and TUB	21.747	6.26498	6.90455	-0.639574	1.55787			20.554	22.94	21.747
female-72 h	3	SfDicer2	27.7004	RPL9 and TUB	21.4427	6.25772	6.90455	-0.64683	1.56572			20.263	22.6224	21.4427
female-96 h	1	SfDicer2	28.2253	RPL9 and TUB	21.8379	6.38742	6.90455	-0.517131	1.43111	1.33208		20.8355	22.8403	21.8379
female-96 h	2	SfDicer2	28.2197	RPL9 and TUB	21.7727	6.44708	6.90455	-0.457475	1.37314			20.7554	22.79	21.7727
female-96 h	3	SfDicer2	28.2308	RPL9 and TUB	21.5797	6.65117	6.90455	-0.25338	1.192			20.2659	22.8934	21.5797
male-12 h	1	SfDicer2	29.2231	RPL9 and TUB	21.5901	7.63301	6.90455	0.728458	0.603549	1.10292		21.1599	22.0204	21.5901
male-12 h	2	SfDicer2	29.3081	RPL9 and TUB	22.7799	6.52826	6.90455	-0.376293	1.298			21.3297	24.23	22.7799
male-12 h	3	SfDicer2	29.3256	RPL9 and TUB	22.9139	6.41173	6.90455	-0.492823	1.4072			21.6713	24.1565	22.9139
male-24 h	1	SfDicer2	29.1252	RPL9 and TUB	22.5511	6.57407	6.90455	-0.330482	1.25743	1.24972		21.017	24.0852	22.5511
male-24 h	2	SfDicer2	29.2944	RPL9 and TUB	22.6537	6.64071	6.90455	-0.263844	1.20067			21.0717	24.2357	22.6537
male-24 h	3	SfDicer2	29.2317	RPL9 and TUB	22.6957	6.536	6.90455	-0.368551	1.29106			21.2667	24.1246	22.6957
male-36 h	1	SfDicer2	28.1897	RPL9 and TUB	22.1411	6.04861	6.90455	-0.85594	1.80994	1.63099		20.602	23.6803	22.1411
male-36 h	2	SfDicer2	28.3068	RPL9 and TUB	22.1007	6.20606	6.90455	-0.698496	1.62281			20.4312	23.7702	22.1007
male-36 h	3	SfDicer2	28.3676	RPL9 and TUB	22.0093	6.35837	6.90455	-0.546183	1.46022			20.5083	23.5102	22.0093
male-48 h	1	SfDicer2	27.3429	RPL9 and TUB	21.5444	5.79845	6.90455	-1.1061	2.15263	1.87229		20.0988	22.9901	21.5444
male-48 h	2	SfDicer2	27.815	RPL9 and TUB	21.529	6.286	6.90455	-0.618556	1.53534			20.0846	22.9734	21.529
male-48 h	3	SfDicer2	27.426	RPL9 and TUB	21.4692	5.95678	6.90455	-0.94777	1.92889			20.0917	22.8466	21.4692
male-72 h	1	SfDicer2	28.1349	RPL9 and TUB	22.021	6.11393	6.90455	-0.790621	1.72982	1.8574		20.4666	23.5754	22.021
male-72 h	2	SfDicer2	28.039	RPL9 and TUB	22.0767	5.96231	6.90455	-0.942246	1.92152			20.3734	23.7801	22.0767
male-72 h	3	SfDicer2	28.1058	RPL9 and TUB	22.143	5.96281	6.90455	-0.941749	1.92086			20.5148	23.7712	22.143
male-96 h	1	SfDicer2	27.0239	RPL9 and TUB	21.3039	5.71991	6.90455	-1.18464	2.27307	2.07835		19.753	22.8549	21.3039
male-96 h	2	SfDicer2	27.2887	RPL9 and TUB	21.2999	5.98878	6.90455	-0.915772	1.88658			19.7553	22.8446	21.2999
male-96 h	3	SfDicer2	27.0645	RPL9 and TUB	21.2134	5.85117	6.90455	-1.05339	2.0754			19.643	22.7838	21.2134
Molting stage
Prior to molting	1	SfDicer2	28.0543	RPL9 and TUB	22.1012	5.95304	7.34607	-1.39303	2.6263	2.58973		20.3072	23.8953	22.1012
Prior to molting	2	SfDicer2	28.0629	RPL9 and TUB	22.1246	5.93835	7.34607	-1.40772	2.65318			20.2779	23.9712	22.1246
Prior to molting	3	SfDicer2	28.0456	RPL9 and TUB	22.0156	6.03009	7.34607	-1.31598	2.48971			20.3365	23.6946	22.0156
During molting	1	SfDicer2	29.1239	RPL9 and TUB	22.4099	6.71399	7.34607	-0.632084	1.5498	1.49372		20.8374	23.9823	22.4099
During molting	2	SfDicer2	29.1971	RPL9 and TUB	22.4416	6.75558	7.34607	-0.590494	1.50576			20.6542	24.2289	22.4416
During molting	3	SfDicer2	29.4326	RPL9 and TUB	22.5981	6.83451	7.34607	-0.511558	1.42559			21.0537	24.1426	22.5981
After molting	1	SfDicer2	29.6859	RPL9 and TUB	22.3026	7.38333	7.34607	0.0372637	0.974501	1.00199		20.7367	23.8685	22.3026
After molting	2	SfDicer2	29.9266	RPL9 and TUB	22.4931	7.43348	7.34607	0.0874111	0.94121			20.9663	24.0199	22.4931
After molting	3	SfDicer2	29.5974	RPL9 and TUB	22.376	7.2214	7.34607	-0.124675	1.09026			20.8515	23.9006	22.376
Nymph stage
Head	1	SfDicer2	27.3883	RPL9 and TUB	22.0382	5.35011	6.7759	-1.42579	2.68662	2.68762		20.9014	23.175	22.0382
Head	2	SfDicer2	27.3675	RPL9 and TUB	22.0583	5.30914	6.7759	-1.46676	2.76401			20.8667	23.25	22.0583
Head	3	SfDicer2	27.4245	RPL9 and TUB	22.0339	5.39062	6.7759	-1.38528	2.61222			20.9678	23.1	22.0339
Gut	1	SfDicer2	27.3959	RPL9 and TUB	21.483	5.91293	6.7759	-0.862974	1.81878	1.86983		20.701	22.265	21.483
Gut	2	SfDicer2	27.5662	RPL9 and TUB	21.6868	5.87939	6.7759	-0.896508	1.86156			20.9037	22.47	21.6868
Gut	3	SfDicer2	27.5991	RPL9 and TUB	21.7712	5.82793	6.7759	-0.947974	1.92916			20.7974	22.745	21.7712
Fat body	1	SfDicer2	26.6238	RPL9 and TUB	21.1545	5.46924	6.7759	-1.30666	2.47368	2.89012		20.2141	22.095	21.1545
Fat body	2	SfDicer2	26.3514	RPL9 and TUB	21.2896	5.06179	6.7759	-1.71411	3.28093			20.2692	22.31	21.2896
Fat body	3	SfDicer2	26.4773	RPL9 and TUB	21.2452	5.23203	6.7759	-1.54387	2.91576			20.2955	22.195	21.2452
Leg	1	SfDicer2	27.9914	RPL9 and TUB	21.2683	6.72312	6.7759	-0.0527811	1.03726	1.00042		20.2615	22.275	21.2683
Leg	2	SfDicer2	28.1618	RPL9 and TUB	21.3362	6.82566	6.7759	0.0497628	0.966095			20.2424	22.43	21.3362
Leg	3	SfDicer2	28.0767	RPL9 and TUB	21.2978	6.77892	6.7759	0.00301828	0.99791			20.2807	22.315	21.2978
Integument	1	SfDicer2	27.2929	RPL9 and TUB	21.298	5.99491	6.7759	-0.780993	1.71831	1.76644		20.291	22.305	21.298
Integument	2	SfDicer2	27.3319	RPL9 and TUB	21.3443	5.98758	6.7759	-0.788322	1.72707			20.3837	22.305	21.3443
Integument	3	SfDicer2	27.2539	RPL9 and TUB	21.3686	5.88531	6.7759	-0.890595	1.85394			20.3922	22.345	21.3686
Adult stage
Head	1	SfDicer2	26.5438	RPL9 and TUB	21.0825	5.46126	6.25536	-0.794099	1.73399	1.69251		20.05	22.115	21.0825
Head	2	SfDicer2	26.5768	RPL9 and TUB	21.1325	5.44434	6.25536	-0.811021	1.75445			19.96	22.305	21.1325
Head	3	SfDicer2	26.7547	RPL9 and TUB	21.1675	5.58718	6.25536	-0.668186	1.58907			20.09	22.245	21.1675
Gut	1	SfDicer2	27.9037	RPL9 and TUB	21.2988	6.60495	6.25536	0.349586	0.78481	1.01431		20.2275	22.37	21.2988
Gut	2	SfDicer2	27.8913	RPL9 and TUB	21.8413	6.05003	6.25536	-0.205337	1.15296			20.7726	22.91	21.8413
Gut	3	SfDicer2	27.5632	RPL9 and TUB	21.452	6.11111	6.25536	-0.144248	1.10515			19.7041	23.2	21.452
Fat body	1	SfDicer2	26.6456	RPL9 and TUB	21.6757	4.96993	6.25536	-1.28543	2.43755	2.73638		20.7514	22.6	21.6757
Fat body	2	SfDicer2	26.8319	RPL9 and TUB	21.9282	4.90373	6.25536	-1.35163	2.552			20.9913	22.865	21.9282
Fat body	3	SfDicer2	26.6606	RPL9 and TUB	22.0921	4.56849	6.25536	-1.68687	3.21958			20.8292	23.355	22.0921
Leg	1	SfDicer2	26.2653	RPL9 and TUB	20.6109	5.65437	6.25536	-0.600998	1.51676	1.60024		20.0518	21.17	20.6109
Leg	2	SfDicer2	26.1985	RPL9 and TUB	20.502	5.69652	6.25536	-0.55884	1.47308			20.034	20.97	20.502
Leg	3	SfDicer2	26.1318	RPL9 and TUB	20.7331	5.39868	6.25536	-0.856682	1.81087			20.0162	21.45	20.7331
Integument	1	SfDicer2	26.4389	RPL9 and TUB	21.3163	5.12251	6.25536	-1.13285	2.19291	2.52078		20.3427	22.29	21.3163
Integument	2	SfDicer2	26.3333	RPL9 and TUB	21.303	5.03039	6.25536	-1.22497	2.33751			20.2709	22.335	21.303
Integument	3	SfDicer2	26.2278	RPL9 and TUB	21.5727	4.65513	6.25536	-1.60023	3.03192			20.4504	22.695	21.5727
Ovary	1	SfDicer2	27.2096	RPL9 and TUB	21.3329	5.87668	6.25536	-0.378682	1.30015	1.36428		20.5758	22.09	21.3329
Ovary	2	SfDicer2	27.1077	RPL9 and TUB	21.2506	5.85709	6.25536	-0.398274	1.31793			20.2961	22.205	21.2506
Ovary	3	SfDicer2	27.0057	RPL9 and TUB	21.3108	5.6949	6.25536	-0.560464	1.47474			20.2266	22.395	21.3108
Testis	1	SfDicer2	28.095	RPL9 and TUB	22.2687	5.82633	6.25536	-0.429028	1.34633	1.85083		20.8273	23.71	22.2687
Testis	2	SfDicer2	27.4825	RPL9 and TUB	22.0848	5.39765	6.25536	-0.85771	1.81216			20.3496	23.82	22.0848
Testis	3	SfDicer2	27.3477	RPL9 and TUB	22.3518	4.99593	6.25536	-1.25943	2.39401			20.7586	23.945	22.3518
Wing	1	SfDicer2	26.8727	RPL9 and TUB	21.5152	5.35747	6.25536	-0.897892	1.86334	2.05347		20.5154	22.515	21.5152
Wing	2	SfDicer2	26.714	RPL9 and TUB	21.2991	5.41489	6.25536	-0.840478	1.79064			20.4531	22.145	21.2991
Wing	3	SfDicer2	26.3731	RPL9 and TUB	21.4434	4.92973	6.25536	-1.32564	2.50643			20.4968	22.39	21.4434
