# Supplementary material for: SfDicer2 RNA Interference Inhibits Molting and Wing Expansion in Sogatella furcifera
Source: Insects. 2022 Jul 27;13(8):677. doi: 10.3390/insects13080677 (PMC9408908; doi:10.3390/insects13080677)
Supplement: Supplementary file 1 [file insects-13-00677-s001.zip › Table S2.xlsx]

## Sheet: Table S2
Table S2. Effects of SfDicer2 silencing at the transcriptional level of SfDicer2												the reference genes
Sample		Target	Cq	The internal reference gene	Cq	△Ct（test）	△Ct（cal）	△△Ct	2-△△Ct	Mean		RPL9	TUB	Mean
dsSfDicer2-24 h	1	SfDicer2	31.1848	RPL9 and TUB	21.3021	9.88274	6.66822	3.21452	0.107729	0.0950328		20.8227	21.7815	21.3021
dsSfDicer2-24 h	2	SfDicer2	31.4848	RPL9 and TUB	21.2394	10.2454	6.66822	3.57718	0.0837842			20.5758	21.903	21.2394
dsSfDicer2-24 h	3	SfDicer2	31.1546	RPL9 and TUB	21.0688	10.0858	6.66822	3.41757	0.0935854			20.4011	21.7366	21.0688
dsGFP-24 h	1	SfDicer2	27.7134	RPL9 and TUB	21.1204	6.59299	6.66822	-0.0752307	1.05353	1.00071		20.7208	21.52	21.1204
dsGFP-24 h	2	SfDicer2	27.8245	RPL9 and TUB	21.1068	6.71775	6.66822	0.0495273	0.966253			20.5386	21.675	21.1068
dsGFP-24 h	3	SfDicer2	28.0477	RPL9 and TUB	21.3538	6.69392	6.66822	0.0257034	0.982342			20.9226	21.785	21.3538
CK-24 h	1	SfDicer2	28.275	RPL9 and TUB	21.705	6.57	6.66822	-0.0982195	1.07045	1.11203		20.275	23.135	21.705
CK-24 h	2	SfDicer2	28.255	RPL9 and TUB	21.6525	6.6025	6.66822	-0.0657195	1.04661			20.18	23.125	21.6525
CK-24 h	3	SfDicer2	28.065	RPL9 and TUB	21.6825	6.3825	6.66822	-0.28572	1.21902			20.08	23.285	21.6825
dsSfDicer2-48 h	1	SfDicer2	29.2918	RPL9 and TUB	20.788	8.50381	6.14144	2.36237	0.194472	0.178582		20.373	21.203	20.788
dsSfDicer2-48h	2	SfDicer2	29.2803	RPL9 and TUB	20.4057	8.87458	6.14144	2.73313	0.150399			19.8396	20.9719	20.4057
dsSfDicer2-48 h	3	SfDicer2	29.2861	RPL9 and TUB	20.7553	8.53074	6.14144	2.3893	0.190875			20.3218	21.1889	20.7553
dsGFP-48 h	1	SfDicer2	27.3309	RPL9 and TUB	21.2307	6.1002	6.14144	-0.0412487	1.029	1.001		20.9065	21.555	21.2307
dsGFP-48 h	2	SfDicer2	27.3882	RPL9 and TUB	21.1554	6.23286	6.14144	0.0914125	0.938603			20.5357	21.775	21.1554
dsGFP-48 h	3	SfDicer2	27.2247	RPL9 and TUB	21.1334	6.09128	6.14144	-0.0501638	1.03538			20.4269	21.84	21.1334
CK-48 h	1	SfDicer2	26.915	RPL9 and TUB	20.7025	6.2125	6.14144	0.0710562	0.951941	0.980728		20.42	20.985	20.7025
CK-48 h	2	SfDicer2	26.995	RPL9 and TUB	20.735	6.26	6.14144	0.118556	0.921109			20.435	21.035	20.735
CK-48 h	3	SfDicer2	26.83	RPL9 and TUB	20.785	6.045	6.14144	-0.0964438	1.06913			20.44	21.13	20.785
dsSfDicer2-72 h	1	SfDicer2	28.4403	RPL9 and TUB	20.6284	7.81191	5.90529	1.90662	0.266716	0.316264		20.0666	21.1901	20.6284
dsSfDicer2-72 h	2	SfDicer2	28.309	RPL9 and TUB	20.9528	7.35619	5.90529	1.4509	0.365792			20.3905	21.5151	20.9528
dsSfDicer2-72 h	3	SfDicer2	28.3215	RPL9 and TUB	20.7555	7.56599	5.90529	1.6607	0.316285			20.2579	21.253	20.7555
dsGFP-72 h	1	SfDicer2	27.1625	RPL9 and TUB	21.1848	5.97763	5.90529	0.072337	0.951096	1.00381		20.7747	21.595	21.1848
dsGFP-72 h	2	SfDicer2	26.8554	RPL9 and TUB	21.1256	5.72977	5.90529	-0.175523	1.12937			20.4263	21.825	21.1256
dsGFP-72 h	3	SfDicer2	26.8839	RPL9 and TUB	20.8754	6.00848	5.90529	0.103186	0.930975			20.3358	21.415	20.8754
CK-72 h	1	SfDicer2	26.68	RPL9 and TUB	20.4825	6.1975	5.90529	0.29221	0.81665	0.912332		20.31	20.655	20.4825
CK-72 h	2	SfDicer2	26.76	RPL9 and TUB	20.6575	6.1025	5.90529	0.19721	0.872236			20.215	21.1	20.6575
CK-72 h	3	SfDicer2	26.675	RPL9 and TUB	20.8375	5.8375	5.90529	-0.0677898	1.04811			20.235	21.44	20.8375
