# Supplementary material for: SfDicer2 RNA Interference Inhibits Molting and Wing Expansion in Sogatella furcifera
Source: Insects. 2022 Jul 27;13(8):677. doi: 10.3390/insects13080677 (PMC9408908; doi:10.3390/insects13080677)
Supplement: Supplementary file 1 [file insects-13-00677-s001.zip › Table S3.xlsx]

## Sheet: Table S3
Table S3. Statistics after 8 days of interference
dsSfDicer2	Treatment time（d）	Total mortality	Total survival	Molting difficulty	Eclosion	Wing deformity
	1 d	10	236	1	0	0
	2 d	16	220	6	0	0
	3 d	19	201	8	0	0
	4 d	15	186	6	8	3
	5 d	19	167	8	48	24
	6 d	19	148	5	74	30
	7 d	7	141	3	19	7
	8 d	0	141	0	1	1
dsGFP	1 d	5	241	0	0	0
	2 d	3	238	0	0	0
	3 d	3	235	0	8	0
	4 d	5	230	0	13	0
	5 d	4	226	0	82	2
	6 d	4	222	0	106	1
	7 d	2	220	0	11	0
	8 d	0	220	0	0	0
Note: n=246
0 for surviving and 1 for dead individuals
Day	dsSfDicer2	dsGFP
1	1
1	1
1	1
1	1
1	1
1	1
1	1
1	1
1	1
1	1
2	1
2	1
2	1
2	1
2	1
2	1
2	1
2	1
2	1
2	1
2	1
2	1
2	1
2	1
2	1
2	1
3	1
3	1
3	1
3	1
3	1
3	1
3	1
3	1
3	1
3	1
3	1
3	1
3	1
3	1
3	1
3	1
3	1
3	1
3	1
4	1
4	1
4	1
4	1
4	1
4	1
4	1
4	1
4	1
4	1
4	1
4	1
4	1
4	1
4	1
5	1
5	1
5	1
5	1
5	1
5	1
5	1
5	1
5	1
5	1
5	1
5	1
5	1
5	1
5	1
5	1
5	1
5	1
5	1
6	1
6	1
6	1
6	1
6	1
6	1
6	1
6	1
6	1
6	1
6	1
6	1
6	1
6	1
6	1
6	1
6	1
6	1
6	1
7	1
7	1
7	1
7	1
7	1
7	1
7	1
8	0
8	0
8	0
8	0
8	0
8	0
8	0
8	0
8	0
8	0
8	0
8	0
8	0
8	0
8	0
8	0
8	0
8	0
8	0
8	0
8	0
8	0
8	0
8	0
8	0
8	0
8	0
8	0
8	0
8	0
8	0
8	0
8	0
8	0
8	0
8	0
8	0
8	0
8	0
8	0
8	0
8	0
8	0
8	0
8	0
8	0
8	0
8	0
8	0
8	0
8	0
8	0
8	0
8	0
8	0
8	0
8	0
8	0
8	0
8	0
8	0
8	0
8	0
8	0
8	0
8	0
8	0
8	0
8	0
8	0
8	0
8	0
8	0
8	0
8	0
8	0
8	0
8	0
8	0
8	0
8	0
8	0
8	0
8	0
8	0
8	0
8	0
8	0
8	0
8	0
8	0
8	0
8	0
8	0
8	0
8	0
8	0
8	0
8	0
8	0
8	0
8	0
8	0
8	0
8	0
8	0
8	0
8	0
8	0
8	0
8	0
8	0
8	0
8	0
8	0
8	0
8	0
8	0
8	0
8	0
8	0
8	0
8	0
8	0
8	0
8	0
8	0
8	0
8	0
8	0
8	0
8	0
8	0
8	0
8	0
8	0
8	0
8	0
8	0
8	0
8	0
1		1
1		1
1		1
1		1
1		1
2		1
2		1
2		1
3		1
3		1
3		1
4		1
4		1
4		1
4		1
4		1
5		1
5		1
5		1
5		1
6		1
6		1
6		1
6		1
7		1
7		1
8		0
8		0
8		0
8		0
8		0
8		0
8		0
8		0
8		0
8		0
8		0
8		0
8		0
8		0
8		0
8		0
8		0
8		0
8		0
8		0
8		0
8		0
8		0
8		0
8		0
8		0
8		0
8		0
8		0
8		0
8		0
8		0
8		0
8		0
8		0
8		0
8		0
8		0
8		0
8		0
8		0
8		0
8		0
8		0
8		0
8		0
8		0
8		0
8		0
8		0
8		0
8		0
8		0
8		0
8		0
8		0
8		0
8		0
8		0
8		0
8		0
8		0
8		0
8		0
8		0
8		0
8		0
8		0
8		0
8		0
8		0
8		0
8		0
8		0
8		0
8		0
8		0
8		0
8		0
8		0
8		0
8		0
8		0
8		0
8		0
8		0
8		0
8		0
8		0
8		0
8		0
8		0
8		0
8		0
8		0
8		0
8		0
8		0
8		0
8		0
8		0
8		0
8		0
8		0
8		0
8		0
8		0
8		0
8		0
8		0
8		0
8		0
8		0
8		0
8		0
8		0
8		0
8		0
8		0
8		0
8		0
8		0
8		0
8		0
8		0
8		0
8		0
8		0
8		0
8		0
8		0
8		0
8		0
8		0
8		0
8		0
8		0
8		0
8		0
8		0
8		0
8		0
8		0
8		0
8		0
8		0
8		0
8		0
8		0
8		0
8		0
8		0
8		0
8		0
8		0
8		0
8		0
8		0
8		0
8		0
8		0
8		0
8		0
8		0
8		0
8		0
8		0
8		0
8		0
8		0
8		0
8		0
8		0
8		0
8		0
8		0
8		0
8		0
8		0
8		0
8		0
8		0
8		0
8		0
8		0
8		0
8		0
8		0
8		0
8		0
8		0
8		0
8		0
8		0
8		0
8		0
8		0
8		0
8		0
8		0
8		0
8		0
8		0
8		0
8		0
8		0
8		0
8		0
8		0
8		0
8		0
8		0
8		0
8		0
8		0
8		0
8		0
8		0
8		0
8		0
