# Supplementary material for: SfDicer2 RNA Interference Inhibits Molting and Wing Expansion in Sogatella furcifera
Source: Insects. 2022 Jul 27;13(8):677. doi: 10.3390/insects13080677 (PMC9408908; doi:10.3390/insects13080677)
Supplement: Supplementary file 1 [file insects-13-00677-s001.zip › Table S4.xlsx]

## Sheet: Table S4
Table S4. Effects of silencing SfDicer2 on the expression of molting and wing expansion -related genes.
Sample	Biological repeat	Target	Cq	The internal reference gene	Cq	△Ct（test）	△Ct（cal）	△△Ct	2-△△Ct	Mean			the reference genes
Molting -related genes
dsSfDicer2-48 h	1	SfCht5	27.31	RPL9 and TUB	20.788	6.52197	5.00182	1.52015	0.34865	0.303419
dsSfDicer2-48h	2	SfCht5	27.445	RPL9 and TUB	20.4057	7.03927	5.00182	2.03745	0.243594			dsSfDicer2-48 h	20.373	21.203	20.788
dsSfDicer2-48 h	3	SfCht5	27.41	RPL9 and TUB	20.7553	6.65467	5.00182	1.65285	0.318012			dsSfDicer2-48h	19.8396	20.9719	20.4057
dsGFP-48 h	1	SfCht5	26.21	RPL9 and TUB	21.2307	4.97926	5.00182	-0.0225582	1.01576	1.00022		dsSfDicer2-48 h	20.3218	21.1889	20.7553
dsGFP-48 h	2	SfCht5	26.2	RPL9 and TUB	21.1554	5.04464	5.00182	0.0428176	0.970757			dsGFP-48 h	20.9065	21.555	21.2307
dsGFP-48 h	3	SfCht5	26.115	RPL9 and TUB	21.1334	4.98156	5.00182	-0.0202594	1.01414			dsGFP-48 h	20.5357	21.775	21.1554
dsSfDicer2-48 h	1	SfCht7	28.195	RPL9 and TUB	20.788	7.40697	6.94349	0.463484	0.725233	0.614418		dsGFP-48 h	20.4269	21.84	21.1334
dsSfDicer2-48h	2	SfCht7	28.445	RPL9 and TUB	20.4057	8.03927	6.94349	1.09578	0.467883
dsSfDicer2-48 h	3	SfCht7	28.32	RPL9 and TUB	20.7553	7.56467	6.94349	0.621179	0.650139
dsGFP-48 h	1	SfCht7	28.26	RPL9 and TUB	21.2307	7.02926	6.94349	0.0857751	0.942278	1.00139
dsGFP-48 h	2	SfCht7	28	RPL9 and TUB	21.1554	6.84464	6.94349	-0.098849	1.07092
dsGFP-48 h	3	SfCht7	28.09	RPL9 and TUB	21.1334	6.95656	6.94349	0.0130739	0.990979
dsSfDicer2-48 h	1	SfCht10	26.49	RPL9 and TUB	20.788	5.70197	4.67182	1.03015	0.489659	0.434013
dsSfDicer2-48h	2	SfCht10	26.345	RPL9 and TUB	20.4057	5.93927	4.67182	1.26745	0.415394
dsSfDicer2-48 h	3	SfCht10	26.76	RPL9 and TUB	20.7553	6.00467	4.67182	1.33285	0.396984
dsGFP-48 h	1	SfCht10	25.63	RPL9 and TUB	21.2307	4.39926	4.67182	-0.272558	1.20795	1.00939
dsGFP-48 h	2	SfCht10	25.93	RPL9 and TUB	21.1554	4.77464	4.67182	0.102818	0.931213
dsGFP-48 h	3	SfCht10	25.975	RPL9 and TUB	21.1334	4.84156	4.67182	0.169741	0.889003
dsSfDicer2-48 h	1	SfIDGF2	35.52	RPL9 and TUB	20.788	14.732	11.0118	3.72015	0.0758793	0.0667858
dsSfDicer2-48h	2	SfIDGF2	35.595	RPL9 and TUB	20.4057	15.1893	11.0118	4.17745	0.0552667
dsSfDicer2-48 h	3	SfIDGF2	35.62	RPL9 and TUB	20.7553	14.8647	11.0118	3.85285	0.0692114
dsGFP-48 h	1	SfIDGF2	32.105	RPL9 and TUB	21.2307	10.8743	11.0118	-0.137558	1.10004	1.00678
dsGFP-48 h	2	SfIDGF2	32.065	RPL9 and TUB	21.1554	10.9096	11.0118	-0.102182	1.0734
dsGFP-48 h	3	SfIDGF2	32.385	RPL9 and TUB	21.1334	11.2516	11.0118	0.239741	0.846898
dsSfDicer2-48 h	1	SfCDA1	23.73	RPL9 and TUB	20.788	2.94197	2.80015	0.141817	0.906377	0.935729
dsSfDicer2-48h	2	SfCDA1	23.61	RPL9 and TUB	20.4057	3.20427	2.80015	0.404113	0.755701
dsSfDicer2-48 h	3	SfCDA1	23.36	RPL9 and TUB	20.7553	2.60467	2.80015	-0.195487	1.14511
dsGFP-48 h	1	SfCDA1	23.765	RPL9 and TUB	21.2307	2.53426	2.80015	-0.265892	1.20238	1.01043
dsGFP-48 h	2	SfCDA1	24.195	RPL9 and TUB	21.1554	3.03964	2.80015	0.239484	0.847048
dsGFP-48 h	3	SfCDA1	23.96	RPL9 and TUB	21.1334	2.82656	2.80015	0.0264073	0.981862
dsSfDicer2-48 h	1	SfCDA2	24.25	RPL9 and TUB	20.788	3.46197	3.09515	0.366817	0.775491	0.760487
dsSfDicer2-48h	2	SfCDA2	24.065	RPL9 and TUB	20.4057	3.65927	3.09515	0.564113	0.676371
dsSfDicer2-48 h	3	SfCDA2	24.12	RPL9 and TUB	20.7553	3.36467	3.09515	0.269513	0.8296
dsGFP-48 h	1	SfCDA2	24.385	RPL9 and TUB	21.2307	3.15426	3.09515	0.0591084	0.959857	1.00157
dsGFP-48 h	2	SfCDA2	24.305	RPL9 and TUB	21.1554	3.14964	3.09515	0.0544843	0.962939
dsGFP-48 h	3	SfCDA2	24.115	RPL9 and TUB	21.1334	2.98156	3.09515	-0.113593	1.08192
dsSfDicer2-48 h	1	SfCDA3	26.06	RPL9 and TUB	20.788	5.27197	4.46682	0.805151	0.572302	0.511639
dsSfDicer2-48h	2	SfCDA3	26.055	RPL9 and TUB	20.4057	5.64927	4.46682	1.18245	0.440604
dsSfDicer2-48 h	3	SfCDA3	26.16	RPL9 and TUB	20.7553	5.40467	4.46682	0.937846	0.522012
dsGFP-48 h	1	SfCDA3	25.64	RPL9 and TUB	21.2307	4.40926	4.46682	-0.0575582	1.0407	1.00104
dsGFP-48 h	2	SfCDA3	25.715	RPL9 and TUB	21.1554	4.55964	4.46682	0.0928176	0.93769
dsGFP-48 h	3	SfCDA3	25.565	RPL9 and TUB	21.1334	4.43156	4.46682	-0.0352594	1.02474
dsSfDicer2-48 h	1	SfCDA4	26.52	RPL9 and TUB	20.788	5.73197	5.02932	0.702651	0.614442	0.487785
dsSfDicer2-48h	2	SfCDA4	26.84	RPL9 and TUB	20.4057	6.43427	5.02932	1.40495	0.377632
dsSfDicer2-48 h	3	SfCDA4	26.87	RPL9 and TUB	20.7553	6.11467	5.02932	1.08535	0.471279
dsGFP-48 h	1	SfCDA4	26.1	RPL9 and TUB	21.2307	4.86926	5.02932	-0.160058	1.11733	1.00338
dsGFP-48 h	2	SfCDA4	26.305	RPL9 and TUB	21.1554	5.14964	5.02932	0.120318	0.919985
dsGFP-48 h	3	SfCDA4	26.2025	RPL9 and TUB	21.1334	5.06906	5.02932	0.0397406	0.97283
dsSfDicer2-48 h	1	SfCHS1	27.295	RPL9 and TUB	20.788	6.50697	4.90515	1.60182	0.329462	0.281002
dsSfDicer2-48h	2	SfCHS1	27.24	RPL9 and TUB	20.4057	6.83427	4.90515	1.92911	0.26259
dsSfDicer2-48 h	3	SfCHS1	27.655	RPL9 and TUB	20.7553	6.89967	4.90515	1.99451	0.250953
dsGFP-48 h	1	SfCHS1	26.09	RPL9 and TUB	21.2307	4.85926	4.90515	-0.0458916	1.03232	1.00037
dsGFP-48 h	2	SfCHS1	26.11	RPL9 and TUB	21.1554	4.95464	4.90515	0.0494843	0.966282
dsGFP-48 h	3	SfCHS1	26.035	RPL9 and TUB	21.1334	4.90156	4.90515	-0.00359275	1.00249
dsSfDicer2-48 h	1	SfCHS1a	26.995	RPL9 and TUB	20.788	6.20697	4.07682	2.13015	0.228434	0.181848
dsSfDicer2-48h	2	SfCHS1a	27.185	RPL9 and TUB	20.4057	6.77927	4.07682	2.70245	0.153632
dsSfDicer2-48 h	3	SfCHS1a	27.445	RPL9 and TUB	20.7553	6.68967	4.07682	2.61285	0.163476
dsGFP-48 h	1	SfCHS1a	25.29	RPL9 and TUB	21.2307	4.05926	4.07682	-0.0175582	1.01224	1.00069
dsGFP-48 h	2	SfCHS1a	25.305	RPL9 and TUB	21.1554	4.14964	4.07682	0.0728176	0.950779
dsGFP-48 h	3	SfCHS1a	25.155	RPL9 and TUB	21.1334	4.02156	4.07682	-0.0552594	1.03905
dsSfDicer2-48 h	1	SfCHS1b	28.31	RPL9 and TUB	20.788	7.52197	6.51682	1.00515	0.498218	0.478936
dsSfDicer2-48h	2	SfCHS1b	28.3	RPL9 and TUB	20.4057	7.89427	6.51682	1.37745	0.384899
dsSfDicer2-48 h	3	SfCHS1b	28.125	RPL9 and TUB	20.7553	7.36967	6.51682	0.852846	0.553691
dsGFP-48 h	1	SfCHS1b	27.765	RPL9 and TUB	21.2307	6.53426	6.51682	0.0174418	0.987983	1.00144
dsGFP-48 h	2	SfCHS1b	27.57	RPL9 and TUB	21.1554	6.41464	6.51682	-0.102182	1.0734
dsGFP-48 h	3	SfCHS1b	27.735	RPL9 and TUB	21.1334	6.60156	6.51682	0.0847406	0.942954
dsSfDicer2-48 h	1	SfTRE1	28.605	RPL9 and TUB	20.788	7.81697	6.41932	1.39765	0.379547	0.329574
dsSfDicer2-48h	2	SfTRE1	28.555	RPL9 and TUB	20.4057	8.14927	6.41932	1.72995	0.301463
dsSfDicer2-48 h	3	SfTRE1	28.875	RPL9 and TUB	20.7553	8.11967	6.41932	1.70035	0.307712
dsGFP-48 h	1	SfTRE1	27.59	RPL9 and TUB	21.2307	6.35926	6.41932	-0.0600582	1.04251	1.00045
dsGFP-48 h	2	SfTRE1	27.595	RPL9 and TUB	21.1554	6.43964	6.41932	0.0203176	0.986016
dsGFP-48 h	3	SfTRE1	27.5925	RPL9 and TUB	21.1334	6.45906	6.41932	0.0397406	0.97283
dsSfDicer2-48 h	1	SfTRE2	28.17	RPL9 and TUB	20.788	7.38197	6.13349	1.24848	0.42089	0.394933
dsSfDicer2-48h	2	SfTRE2	28.13	RPL9 and TUB	20.4057	7.72427	6.13349	1.59078	0.331992
dsSfDicer2-48 h	3	SfTRE2	28.1	RPL9 and TUB	20.7553	7.34467	6.13349	1.21118	0.431915
dsGFP-48 h	1	SfTRE2	27.315	RPL9 and TUB	21.2307	6.08426	6.13349	-0.0492249	1.03471	1.00099
dsGFP-48 h	2	SfTRE2	27.38	RPL9 and TUB	21.1554	6.22464	6.13349	0.091151	0.938774
dsGFP-48 h	3	SfTRE2	27.225	RPL9 and TUB	21.1334	6.09156	6.13349	-0.0419261	1.02949
Wing expansion -related genes
dsSfDicer2-48 h	1	SfDpp	28.27	RPL9 and TUB	20.788	7.48197	6.71682	0.765151	0.588392	0.557439
dsSfDicer2-48h	2	SfDpp	28.325	RPL9 and TUB	20.4057	7.91927	6.71682	1.20245	0.434538
dsSfDicer2-48 h	3	SfDpp	28.095	RPL9 and TUB	20.7553	7.33967	6.71682	0.622846	0.649389
dsGFP-48 h	1	SfDpp	27.89	RPL9 and TUB	21.2307	6.65926	6.71682	-0.0575582	1.0407	1.00119
dsGFP-48 h	2	SfDpp	27.83	RPL9 and TUB	21.1554	6.67464	6.71682	-0.0421824	1.02967
dsGFP-48 h	3	SfDpp	27.95	RPL9 and TUB	21.1334	6.81656	6.71682	0.0997406	0.933201
dsSfDicer2-48 h	1	SfHh	29.255	RPL9 and TUB	20.788	8.46697	7.15349	1.31348	0.402348	0.375005
dsSfDicer2-48h	2	SfHh	29.305	RPL9 and TUB	20.4057	8.89927	7.15349	1.74578	0.298173
dsSfDicer2-48 h	3	SfHh	29.145	RPL9 and TUB	20.7553	8.38967	7.15349	1.23618	0.424495
dsGFP-48 h	1	SfHh	28.3	RPL9 and TUB	21.2307	7.06926	7.15349	-0.0842249	1.06012	1.00215
dsGFP-48 h	2	SfHh	28.26	RPL9 and TUB	21.1554	7.10464	7.15349	-0.048849	1.03444
dsGFP-48 h	3	SfHh	28.42	RPL9 and TUB	21.1334	7.28656	7.15349	0.133074	0.911886
dsSfDicer2-48 h	1	SfITP	25.655	RPL9 and TUB	20.788	4.86697	3.95182	0.915151	0.530289	0.498517
dsSfDicer2-48h	2	SfITP	25.625	RPL9 and TUB	20.4057	5.21927	3.95182	1.26745	0.415394
dsSfDicer2-48 h	3	SfITP	25.57	RPL9 and TUB	20.7553	4.81467	3.95182	0.862846	0.549867
dsGFP-48 h	1	SfITP	25.3	RPL9 and TUB	21.2307	4.06926	3.95182	0.117442	0.921821	1.00192
dsGFP-48 h	2	SfITP	25.09	RPL9 and TUB	21.1554	3.93464	3.95182	-0.0171824	1.01198
dsGFP-48 h	3	SfITP	24.985	RPL9 and TUB	21.1334	3.85156	3.95182	-0.100259	1.07197
dsSfDicer2-48 h	1	SfNotch	28.605	RPL9 and TUB	20.788	7.81697	5.91015	1.90682	0.26668	0.261513
dsSfDicer2-48h	2	SfNotch	28.575	RPL9 and TUB	20.4057	8.16927	5.91015	2.25911	0.2089
dsSfDicer2-48 h	3	SfNotch	28.36	RPL9 and TUB	20.7553	7.60467	5.91015	1.69451	0.308959
dsGFP-48 h	1	SfNotch	26.985	RPL9 and TUB	21.2307	5.75426	5.91015	-0.155892	1.11411	1.00349
dsGFP-48 h	2	SfNotch	27.085	RPL9 and TUB	21.1554	5.92964	5.91015	0.0194843	0.986585
dsGFP-48 h	3	SfNotch	27.18	RPL9 and TUB	21.1334	6.04656	5.91015	0.136407	0.909782
dsSfDicer2-48 h	1	SfSal	28.285	RPL9 and TUB	20.788	7.49697	6.07849	1.41848	0.374105	0.331651
dsSfDicer2-48h	2	SfSal	28.335	RPL9 and TUB	20.4057	7.92927	6.07849	1.85078	0.277242
dsSfDicer2-48 h	3	SfSal	28.375	RPL9 and TUB	20.7553	7.61967	6.07849	1.54118	0.343604
dsGFP-48 h	1	SfSal	27.285	RPL9 and TUB	21.2307	6.05426	6.07849	-0.0242249	1.01693	1.00031
dsGFP-48 h	2	SfSal	27.285	RPL9 and TUB	21.1554	6.12964	6.07849	0.051151	0.965166
dsGFP-48 h	3	SfSal	27.185	RPL9 and TUB	21.1334	6.05156	6.07849	-0.0269261	1.01884
dsSfDicer2-48 h	1	SfSPN5	23.565	RPL9 and TUB	20.788	2.77697	-0.124846	2.90182	0.133803	0.132807
dsSfDicer2-48h	2	SfSPN5	23.6	RPL9 and TUB	20.4057	3.19427	-0.124846	3.31911	0.100195
dsSfDicer2-48 h	3	SfSPN5	23.235	RPL9 and TUB	20.7553	2.47967	-0.124846	2.60451	0.164423
dsGFP-48 h	1	SfSPN5	21.065	RPL9 and TUB	21.2307	-0.165737	-0.124846	-0.0408916	1.02875	1.00047
dsGFP-48 h	2	SfSPN5	21.01	RPL9 and TUB	21.1554	-0.145362	-0.124846	-0.0205157	1.01432
dsGFP-48 h	3	SfISPN5	21.07	RPL9 and TUB	21.1334	-0.0634386	-0.124846	0.0614073	0.958329
dsSfDicer2-48 h	1	SfWg	28.31	RPL9 and TUB	20.788	7.52197	5.98682	1.53515	0.345043	0.322156
dsSfDicer2-48h	2	SfWg	28.48	RPL9 and TUB	20.4057	8.07427	5.98682	2.08745	0.235297
dsSfDicer2-48 h	3	SfWg	28.115	RPL9 and TUB	20.7553	7.35967	5.98682	1.37285	0.386129
dsGFP-48 h	1	SfWg	27.09	RPL9 and TUB	21.2307	5.85926	5.98682	-0.127558	1.09244	1.002
dsGFP-48 h	2	SfWg	27.195	RPL9 and TUB	21.1554	6.03964	5.98682	0.0528176	0.964052
dsGFP-48 h	3	SfWg	27.195	RPL9 and TUB	21.1334	6.06156	5.98682	0.0747406	0.949513
dsSfDicer2-48 h	1	SfAp	13.085	RPL9 and TUB	20.788	-7.70303	-8.04985	0.346817	0.786317	0.715258
dsSfDicer2-48h	2	SfAp	13.135	RPL9 and TUB	20.4057	-7.27073	-8.04985	0.779113	0.582725
dsSfDicer2-48 h	3	SfAp	13.07	RPL9 and TUB	20.7553	-7.68533	-8.04985	0.364513	0.776731
dsGFP-48 h	1	SfAp	13.165	RPL9 and TUB	21.2307	-8.06574	-8.04985	-0.0158916	1.01108	1.00024
dsGFP-48 h	2	SfAp	13.15	RPL9 and TUB	21.1554	-8.00536	-8.04985	0.0444843	0.969636
dsGFP-48 h	3	SfAp	13.055	RPL9 and TUB	21.1334	-8.07844	-8.04985	-0.0285927	1.02002
